# Supplementary material for: Advances in the Regulation of Periostin for Osteoarthritic Cartilage Repair Applications
Source: Biomolecules. 2024 Nov 18;14(11):1469. doi: 10.3390/biom14111469 (PMC11592007; doi:10.3390/biom14111469)
Supplement: Supplementary file 1 [file biomolecules-14-01469-s001.zip]

Archive with 1 entries (1 files):
- biomolecules-3183514-supplementary.pdf
